# Supplementary material for: Associations between Bronchopulmonary Dysplasia, Insulin-like Growth Factor I and Nutrition
Source: Nutrients. 2024 Mar 27;16(7):957. doi: 10.3390/nu16070957 (PMC11013493; doi:10.3390/nu16070957)
Supplement: Supplementary file 1 [file nutrients-16-00957-s001.zip]

Archive with 1 entries (1 files):
- nutrients-2890565-supplementary.pdf
